# Supplementary material for: Neuroprotective Effect of α-Mangostin in Ameliorating Propionic Acid-Induced Experimental Model of Autism in Wistar Rats
Source: Brain Sci. 2021 Feb 25;11(3):288. doi: 10.3390/brainsci11030288 (PMC7996534; doi:10.3390/brainsci11030288)
Supplement: Supplementary file 1 [file brainsci-11-00288-s001.zip]

Archive with 2 entries (2 files):
- File S2. Original scanned register with body weight and protocol schedule.pdf
- File S1. Body weight raw data.xlsx
