# Supplementary material for: Neuroprotective Effect of α-Mangostin in Ameliorating Propionic Acid-Induced Experimental Model of Autism in Wistar Rats
Source: Brain Sci. 2021 Feb 25;11(3):288. doi: 10.3390/brainsci11030288 (PMC7996534; doi:10.3390/brainsci11030288)
Supplement: Supplementary file 1 [file brainsci-11-00288-s001.zip › File S1. Body weight raw data.xlsx]

## Sheet: Sheet1
	Vehicle Control						Sham control						AMG200 per se						PPA						PPA + AMG100						PPA + AMG200
Day 1	212	214	211	217	210	212	210	212	216	214	212	214	212	214	210	216	212	212	216	214	210	212	212	211	216	210	212	211	212	214	212	217	213	211	212	214
Day 13	218	220	218	224	217	216	216	218	223	221	216	218	217	221	219	224	219	218	202	200	198	200	197	200	198	195	199	196	199	200	195	199	196	198	200	199
Day 23	228	231	227	230	229	229	229	233	235	230	230	230	227	230	227	231	229	230	180	179	175	175	179	179	191	192	193	195	197	192	198	193	193	195	193	195
Day 33	240	241	239	240	244	239	239	242	244	240	240	242	238	240	240	240	239	245	168	162	160	159	161	155	210	205	206	205	207	208	210	217	214	210	213	215
Day 43	257	258	257	256	259	256	258	257	259	258	257	256	254	258	260	257	256	259	149	148	149	140	145	140	212	208	210	210	210	211	225	226	221	226	223	228
Parameter
Table Analyzed	Data 1
Two-way RM ANOVA	Matching: Stacked
Assume sphericity?	Yes
Alpha	0.05
Source of Variation	% of total variation	P value	P value summary	Significant?
Interaction	33.9	<0.0001	****	Yes
Time	5.902	<0.0001	****	Yes
treatment	59.5	<0.0001	****	Yes
Subject	0.3282	<0.0001	****	Yes
ANOVA table	SS	DF	MS	F (DFn, DFd)	P value
Interaction	39291	20	1965	F (20, 120) = 551.3	P<0.0001
Time	6841	4	1710	F (4, 120) = 480.0	P<0.0001
treatment	68974	5	13795	F (5, 30) = 1088	P<0.0001
Subject	380.4	30	12.68	F (30, 120) = 3.558	P<0.0001
Residual	427.6	120	3.563
Data summary
Number of columns (treatment)	6
Number of rows (Time)	5
Number of subjects (Subject)	36
Within each row, compare columns (simple effects within rows)
Number of families	1
Number of comparisons per family	25
Alpha	0.05
Bonferroni's multiple comparisons test	Mean Diff.	95.00% CI of diff.	Significant?	Summary
Day 1
Sham control vs. Vehicle Control	0.3333	-3.882 to 4.548	No	ns
AMG200 per se vs. Vehicle Control	0	-4.215 to 4.215	No	ns
PPA vs. Vehicle Control	-0.1667	-4.382 to 4.048	No	ns
PPA + AMG100 vs. Vehicle Control	-0.1667	-4.382 to 4.048	No	ns
PPA + AMG200 vs. Vehicle Control	0.5	-3.715 to 4.715	No	ns
Day 13
Sham control vs. Vehicle Control	-0.1667	-4.382 to 4.048	No	ns
AMG200 per se vs. Vehicle Control	0.8333	-3.382 to 5.048	No	ns
PPA vs. Vehicle Control	-19.33	-23.55 to -15.12	Yes	****
PPA + AMG100 vs. Vehicle Control	-21	-25.21 to -16.79	Yes	****
PPA + AMG200 vs. Vehicle Control	-21	-25.21 to -16.79	Yes	****
Day 23
Sham control vs. Vehicle Control	2.167	-2.048 to 6.382	No	ns
AMG200 per se vs. Vehicle Control	0	-4.215 to 4.215	No	ns
PPA vs. Vehicle Control	-51.17	-55.38 to -46.95	Yes	****
PPA + AMG100 vs. Vehicle Control	-35.67	-39.88 to -31.45	Yes	****
PPA + AMG200 vs. Vehicle Control	-34.5	-38.71 to -30.29	Yes	****
Day 33
Sham control vs. Vehicle Control	0.6667	-3.548 to 4.882	No	ns
AMG200 per se vs. Vehicle Control	-0.1667	-4.382 to 4.048	No	ns
PPA vs. Vehicle Control	-79.67	-83.88 to -75.45	Yes	****
PPA + AMG100 vs. Vehicle Control	-33.67	-37.88 to -29.45	Yes	****
PPA + AMG200 vs. Vehicle Control	-27.33	-31.55 to -23.12	Yes	****
Day 43
Sham control vs. Vehicle Control	0.3333	-3.882 to 4.548	No	ns
AMG200 per se vs. Vehicle Control	0.1667	-4.048 to 4.382	No	ns
PPA vs. Vehicle Control	-112	-116.2 to -107.8	Yes	****
PPA + AMG100 vs. Vehicle Control	-47	-51.21 to -42.79	Yes	****
PPA + AMG200 vs. Vehicle Control	-32.33	-36.55 to -28.12	Yes	****
Test details	Mean 1	Mean 2	Mean Diff.	SE of diff.	N1	N2	t	DF
Day 1
Sham control vs. Vehicle Control	213	212.7	0.3333	1.34	6	6	0.2488	150
AMG200 per se vs. Vehicle Control	212.7	212.7	0	1.34	6	6	0	150
PPA vs. Vehicle Control	212.5	212.7	-0.1667	1.34	6	6	0.1244	150
PPA + AMG100 vs. Vehicle Control	212.5	212.7	-0.1667	1.34	6	6	0.1244	150
PPA + AMG200 vs. Vehicle Control	213.2	212.7	0.5	1.34	6	6	0.3731	150
Day 13
Sham control vs. Vehicle Control	218.7	218.8	-0.1667	1.34	6	6	0.1244	150
AMG200 per se vs. Vehicle Control	219.7	218.8	0.8333	1.34	6	6	0.6219	150
PPA vs. Vehicle Control	199.5	218.8	-19.33	1.34	6	6	14.43	150
PPA + AMG100 vs. Vehicle Control	197.8	218.8	-21	1.34	6	6	15.67	150
PPA + AMG200 vs. Vehicle Control	197.8	218.8	-21	1.34	6	6	15.67	150
Day 23
Sham control vs. Vehicle Control	231.2	229	2.167	1.34	6	6	1.617	150
AMG200 per se vs. Vehicle Control	229	229	0	1.34	6	6	0	150
PPA vs. Vehicle Control	177.8	229	-51.17	1.34	6	6	38.18	150
PPA + AMG100 vs. Vehicle Control	193.3	229	-35.67	1.34	6	6	26.62	150
PPA + AMG200 vs. Vehicle Control	194.5	229	-34.5	1.34	6	6	25.75	150
Day 33
Sham control vs. Vehicle Control	241.2	240.5	0.6667	1.34	6	6	0.4975	150
AMG200 per se vs. Vehicle Control	240.3	240.5	-0.1667	1.34	6	6	0.1244	150
PPA vs. Vehicle Control	160.8	240.5	-79.67	1.34	6	6	59.45	150
PPA + AMG100 vs. Vehicle Control	206.8	240.5	-33.67	1.34	6	6	25.12	150
PPA + AMG200 vs. Vehicle Control	213.2	240.5	-27.33	1.34	6	6	20.4	150
Day 43
Sham control vs. Vehicle Control	257.5	257.2	0.3333	1.34	6	6	0.2488	150
AMG200 per se vs. Vehicle Control	257.3	257.2	0.1667	1.34	6	6	0.1244	150
PPA vs. Vehicle Control	145.2	257.2	-112	1.34	6	6	83.58	150
PPA + AMG100 vs. Vehicle Control	210.2	257.2	-47	1.34	6	6	35.08	150
PPA + AMG200 vs. Vehicle Control	224.8	257.2	-32.33	1.34	6	6	24.13	150
Source of Variation	DF	Sum of Squares	Mean square
Interaction	20	39291	1965
Time	4	6841	1710
treatment	5	68974	13795
Subject	30	380.4	12.68
Residual (Error)	120	427.6	3.563
Total	179	115914
Does Time have the same effect at all values of treatment?
Interaction accounts for 33.9 of the total variance.
F = 551.32. DFn = 20, DFd = 120
The P value is < 0.0001
If there is no interaction overall, there is a less than 0.01% chance of randomly observing so much
interaction in an experiment of this size. The interaction is considered extremely significant.
Since the interaction is statistically significant, the P values that
follow for the row and column effects are difficult to interpret.
Does treatment affect the result? (Are the curves different?)
treatment accounts for 59.5 of the total variance (after adjusting for matching).
F = 1087.92. DFn = 5, DFd = 30
The P value is < 0.0001
If treatment has no effect overall, there is a less than 0.01% chance of randomly observing an
effect this big (or bigger) in an experiment of this size. The effect is considered extremely significant.
Does Time affect the result? (Are the curves horizontal?)
Time accounts for 5.902 of the total variance (after adjusting for matching).
F = 479.99. DFn = 4, DFd = 120
The P value is < 0.0001
If Time has no effect overall, there is a less than 0.01% chance of randomly observing an
effect this big (or bigger) in an experiment of this size. The effect is considered extremely significant.
Was the matching effective?
F = 3.56. DFn = 30, DFd = 120
The P value is < 0.0001
If matching were not effective overall, there is a less than 0.01% chance of randomly observing an
effect this big (or bigger) in an experiment of this size. The effect is considered extremely significant.
